# Supplementary material for: Maternal psychological distress during the COVID-19 pandemic and structural changes of the human fetal brain
Source: Commun Med (Lond). 2022 May 26;2:47. doi: 10.1038/s43856-022-00111-w (PMC9135751; doi:10.1038/s43856-022-00111-w)
Supplement: Supplementary file 2 — Supplementary Data 1 [file 43856_2022_111_MOESM2_ESM.xlsx]

## Sheet: Sheet1
Pt	ScanID	Fetal_GA	Status (0: pre-pendemic, 1: pandemic)	Sex (0: Female, 1: Male)	CGM	WM	DGM	Hippocampus	Cerebellum	Brainstem
1	1	31.2857	0	0	55476.3	127224		1075.13	7803.95	4010.2
1	2	36.2857	0	0	75588.8	130914	20447.7	1352.48	14132.2	5194.59
2	1	29.8571	0		55591.8	75653.6	12693.2	910.117	6768.08	3564.62
3	2	35.4286	0	1	77617.4	137910	21039.3	1195.72	12844.9	5447.22
4	1	28.5714	0	0	41478.7	62338.3	10187.3	811.743	5592.57	3199.02
4	2	36.7143	0	0	92068.2	131574	18399.4	1468.63	15336.9	5237.12
5	2	36.1429	0	1	73566	148153	19567.3	1269.98	15707.6	5117.79
6	1	28.2857	0	1	40492.3	60147.2	11157.2	848.554	4839.15	3207.9
7	1	31.8571	0	1	64747.1	93157.4	15640.3	911.386	9485.97	4429.12
7	2	36.1429	0	1	94892.1	127219	20386.8	1352.48	15420.7	5572.26
8	2	34.7143	0	1	66121.3	131690	20261.7	1177.31	11767.2	4859.46
9	2	36.4286	0	1	93675.4	140032	21157.9	1368.98	13520.9	5181.9
10	1	26.4286	0	0	34125.4	64364.4	10950.9	686.713	3725.84	3018.76
10	2	37	0	0	110081	171141	24586.1	1600.64	13675.8	6269.19
11	1	28.5714	0	1	41920.5	75211.2	12674.2	778.74	5544.33	3383.09
11	2	36.8571	0	1	91319.2	147850	22893.9	1448.95	15927.2	6009.58
12	2	36.5714	0	1	103305	145013	19420.7	1347.4	15689.8	5857.88
13	2	35.7143	0	0	76295.3	130750	19237.3	1315.67	14894.5	5215.54
14	1	29.7143	0	0	47693.3	82905.3	12429.8	856.17	6460.24	3510.67
14	2	37	0	0	87870.1	173420	23984.4	1488.94	20642.5	6118.76
15	1	27.5714	0	1	42913.2	64667.8	10919.8	672.116	4646.19	2919.74
15	2	37.2857	0	1	84820.9	173425	22056.7	1465.45	17792.6	5606.53
16	1	28.5714	0	1	47973.8	76294	12101.7	893.616	6250.14	3343.73
17	2	37.8571	0	0	101426	155257	22131	1815.16	19238.5	5821.7
18	2	38.8571	0	0	96400.9	166732	21755.2	1511.15	19536.2	6033.07
19	1	27.8571	0	1	39676.1	62634.7	10874.8	745.738	5239.03	3132.37
19	2	37	0	1	111161	153530	20982.1	1497.19	17420	5461.81
20	2	34.7143	0	1	66328.2	123693	18653.3	1133.52	11036.6	4955.3
21	1	28.2857	0	1	39010.9	69913.1	11299.4	662.596	5112.72	3186.96
21	2	37.2857	0	1	99396.1	149048	20893.9	1327.73	17499.4	5556.39
22	2	35.4286	0	0	72420.9	122070	19245.5	1240.78	12459	4918.49
26	2	37	0	0	76202	152756	21151	1507.98	16132.2	5809.01
24	1	28.2857	0	1	44439	72587.2	11122.3	942.485	5391.36	3256.14
24	2	34.2857	0	1	74831.6	153850	21582.6	1483.22	13903	5415.48
25	1	28.7143	0	0	36153.3	63685.2	11070.3	780.01	4839.78	3179.34
25	2	36.7143	0	0	80557.5	126384	20930.7	1276.96	14645	5261.24
26	1	28.2857	0	1	48036	105265		740.66	5476.41	3569.7
26	2	34.7143	0	1	88887.6	132619	20066.2	1279.5	15753.9	5502.44
27	2	34.8571	0	0	76500.9	134818	18582.9	1313.13	12586.6	4992.12
28	1	26.7143	0	0	32650.9	54481.7	9547.54	588.339	3588.1	2783.27
28	2	37	0	0	110158	137811	22478.2	1474.97	15635.2	5849.63
29	2	30	0	0	52413.7	87695.6	14639.3	948.197	7768.41	4114.29
30	1	26.1429	0	1	27800.3	49311.8	9014.37	689.887	3315.81	2816.28
30	2	35.2857	0	1	82613.4	133097	20388.7	1332.17	12280.7	5321.54
31	1	27.7143	0	0	42212.4	70825.9	11157.8	828.245	5753.79	3570.33
32	1	29.1429	0	1	40857.3	73791.9	15207.4		4803.6	3477.66
32	2	35.7143	0	1	81582.6	132376	18766.9	1531.46	10696.4	4888.02
33	2	36.4286	0	0	96317.1	168676	23078	1374.06	14827.8	5533.54
34	1	29.2857	0	1	52443.6	93017.1	14617.1	944.389	6957.86	3716.32
34	2	37.2857	0	1	102240	185923	24741	1524.48	18814.5	6119.39
35	1	27.7143	0	0	44673.3	67735.4	11103.3	771.759	5433.25	3539.23
35	2	35	0	0	90001.6	135824	20372.8	1414.68	13822.4	5811.55
36	1	34.2857	0	0	64942.6	133661	19710.1	1238.24	10746.5	5200.94
36	2	38.1429	0	0	96501.8	157501	23008.2	1518.13	15689.1	6043.22
37	1	28.1429	0	1	41314.3	72834.1	10448.2	773.028	4903.89	3680.77
37	2	36.5714	0	1	84242.7	166412	20812	1454.03	16618.4	6012.12
38	2	35	0	1	73270.8	152077	20087.8	1336.62	13729.8	5390.72
39	2	35.4286	0	0	79031.6	153854	21814.9	1348.04	15486	5428.81
40	1	27.8571	0	0	40378.7	61053	11089.9	774.932	4910.87	3093.65
40	2	35.8571	0	0	88861.6	144087	20626.7	1544.15	14049.7	5461.81
41	1	28.4286	0	1	42761.5	72987.1	10948.4	681.001	5457.37	3352.62
42	1	27	0	1	27980	58828.9	8986.45	581.993	3878.17	2968.61
42	2	35	0	1	76869.1	140850	19861.8	1301.71	12959.8	5430.71
43	2	35.1429	0	0	79536.2	160764	22707.3	1509.25	14420.3	6012.76
44	1	29.8571	0	0	43494.6	75894.1	11449.2	950.101	6345.99	3418
44	2	38.4286	0	0	88212.3	171503	21723.5	1627.29	19682.2	6109.23
45	1	28.2857	0	1	43337.2	71950.6	11213.1	945.024	5239.66	3120.95
45	2	37.2857	0	1	95082.5	174327	23860.6	1619.68	16521.3	5883.91
46	1	27.4286	0	0	37318.1	63908.6	10327	715.273	4754.73	3212.35
46	2	35	0	0	76449.5	149282	20251.6		13716.4	5443.41
47	2	38.1429	0	0	101497	153859	22836.2	1612.7	15955.7	5774.1
48	1	28.1429	0	1	41323.2	71385.7	11237.8	847.285	4886.12	3496.7
49	2	32	0	1	51151.3	90983.5	14718.7	995.798	8721.13	4007.02
50	1	29.2857	0	1	44515.8	77074.1	12458.4	772.394	5638.9	3356.43
50	2	38.2857	0	1	85420.7	195122	24176.7	1584.14	19438.5	6372.01
51	1	31.1429	0	1	58818.1	100578	16920.5	988.816	8609.42	4550.98
52	1	36.1429	0	1	83331.9	137927	19881.5	1321.38	14636.8	5435.79
52	2	39.1429	0	1	114072	154186	23528	1530.19	18862.8	5947.38
53	1	30.1429	0	0	39899.5	72215.3	11469.5	661.326	6273.63	3379.91
54	1	29.1429	0	0	43662.1	69673.2	11618.7	811.743	6057.19	3390.7
54	2	37	0	0	91468.4	137074	21220.8	1396.91	16184.2	5916.91
55	2	33.7143	0	1	73666.9	132161	18761.9	1395.01	12162	5315.19
56	2	37.7143	0	1	105741	171239	23549	1719.96	17155.4	5930.88
57	1	33.7143	0	0	75984.9	119923	17489.9	1346.14	11415.5	4811.22
58	2	37.7143	0	1	95485.6	172445	22507.4	1802.46	17309.6	5868.67
59	1	30.7143	0	0	48186.5	87001.8	13324.2	818.09	8119.41	4067.96
59	2	36.7143	0	0	79371.8	153779	21046.2	1525.75	16280.1	5843.92
60	1	27.4286	0	1	35397.4	59093	10052.8	745.103	4526.86	3146.34
60	2	35.2857	0	1	85510.9	135296	19618.1	1379.77	14089.6	5575.43
61	1	38	0	1	81252.5	181988	23753.3	1662.2	19183.3	6443.73
62	1	28.5714	0	1	49747.3	83430.9	12696.4	900.597	6818.22	4162.53
62	2	34.2857	0	1	89797.8	151995	21093.8	1586.68	14499	6254.59
63	2	32.1429	0	1	53770.8	101180	16004.6	1101.79	9885.22	4594.78
64	1	27.8571	0	1	39219.1	63133.6	9986.77	913.925	5157.78	3353.26
65	2	38.5714	0	0	107114	136532	26076.4		17563.5	5814.72
66	1	28.2857	0	0	48182	81081.8	12112.5	766.047	5710.63	3421.81
66	2	34	0	0	79542.5	155749	20932	1290.92	13591.4	5256.16
67	1	31.2857	0	0	52887.2	99636.7	14454.6	1148.12	9428.21	4477.99
68	2	38.1429	0	0	95863.9	128089	21378.8	1192.55	16054.8	5724.59
69	2	36.5714	0	0	103908	126755	21696.8	1311.86	16324.5	5611.61
70	1	24.4286	0	1	20680	44272.1	8836.02	520.43	2646.81	2083.17
71	1	28.2857	0	0	39700.2	63158.4	9155.92	731.14	4785.2	2943.22
72	1	28.1429	0	1	41655.1	66067.3	10402.5		4768.69	2978.13
72	2	33	0	1	75169.9	111629	16751	1086.56	10063.6	4924.2
73	1	27	0	1	42576.8	70943.9	11138.8	848.554	5249.82	3225.68
74	2	33.2857	0	1	85250.6	122794	18528.3	1314.4	11231.5	4910.24
75	1	26	0	0	37151.1	56182.1	9690.36	679.732	4038.12	2681.08
75	2	33.7143	0	0	79645.4	122545	18260.4		10730	4876.6
76	1	28.7143	0	1	46206.8	65998.8	10773.8	903.136	4867.71	3190.13
76	2	36.7143	0	1	93863.2	137721	20523.2	1440.07	12439.4	5640.81
77	1	29.7143	0	1	60727.4	92206	14329.6	932.965	5897.24	3939.74
78	1	25.5714	0	0	28535.4	44449.2	7897.26	476.003	2556.04	2391.01
78	2	32.7143	0	0	65207.9	107550	15971.6	1011.03	10113.7	4494.49
79	1	27.4286	0	0	34617.3	49904	8523.73	611.822	3930.22	2676.64
80	1	30.2857	0	1	55919.3	82309.3	14525.7	739.391	7682.08	3944.19
80	2	36	0	1	96068.3	117921	22608.9	1177.31	11760.8	6172.71
81	1	26	0	0	37330.1	51324.6	9006.76	695.599	4034.95	2975.59
81	2	36	0	0	83123	112702	18811.4	1433.72	13366.7	5064.48
82	1	29.2857	0	1	52479.1	82018	12552.3	958.987	6964.84	3730.92
82	2	37.2857	0	1	91589.6	160885	23193.5	1560.02	18573.3	5920.09
83	2	38.5714	0	0	86260.5	146752	19384.5	1395.01	16574	5316.46
84	2	36.1429	0	1	93377	143749	20652.7		11324.8	4860.09
85	1	29.1429	0	1	51410.2	85297.6	13249.9	767.316	8205.1	3810.26
85	2	37.1429	0	1	99512.9	167059	23043.7	1329.63	19456.9	6509.75
86	1	24.7143	0	0	19382	37106.7	7621.79	401.746	2250.1	2009.54
87	1	26.5714	0	1	34170.5	55541.7	10064.8	578.185	4008.29	2813.1
88	2	35	0	1	99483.1	124008	20534.6	1668.55	14565.7	5808.37
89	2	34.8571	0	1	73826.2	110040	16196.9	1278.23	10969.3	4373.89
90	1	28.1429	0	1	38632.6	57904.8	10127	688.617	4917.85	2800.41
90	2	33	0	1	68462.1	94885.8	15699.3	1082.75	10335.9	4371.99
91	2	34.5714	0	0	93649.3	115486	20150	1217.3	12945.9	5534.17
92	1	29.8571	0	0	61651.5	87384.6	13472.1	1001.51	8128.3	3908.01
92	2	34.8571	0	0	86995.5	122428	18790.4	1257.28	13451.1	5060.67
93	1	28.5714	0	0	49470.5	67400.2	12275.6		4851.84	3503.05
93	2	35.8571	0	0	100530	120931	20427.4	1550.5	14055.4	5446.58
94	1	29.4286	0	0	55051.7	79989.4	15610.4		6509.75	3839.46
94	2	36.5714	0	0	111599	151125	22928.2	1305.52	14766.9	5627.48
95	1	25.8571	0	1	26609	40194	7618.61	518.526	2418.3	2223.44
95	2	37	0	1	98000.4	111069	20307.4	1408.97	13335	4928.64
96	1	30.1429	0	1	53556.2	80256.6	12984.6	986.278	7456.12	3956.88
97	2	36.7143	0	1	93109.2	127019	22638.8	1383.58	14040.8	5981.02
98	2	35.4286	0	1	97329.5	127956	19336.3	1259.19	11182.6	4215.85
99	1	30.1429	0	0	53765.1	83919.6	13895.4	1035.15	8081.33	4530.67
100	1	31.8571	0	1	67215.5	104541	17256.9	1280.7	8884.25	4980.06
101	1	27.2857	0	0	19426.4	73847.2	16530.2		4226	2800.41
101	2	31.5714	0	0	71725.3	95329.4	16193.1	1341.06	9124.82	4008.93
102	2	33.7143	0		68076.9	104714	16318.2	1127.81	10297.2	4737.59
103	1	30.7143	0	1	62499.5	97023.5	13644.7	1252.84	7757.62	3981.63
104	1	18.4286	0	0	4190.73	12100.6	5568.6		493.139	697.503
105	1	19.5714	0	0	5540.04	16390.4	9422.95		917.733	1234.43
106	1	19.4286	0	1	2152.17	7767.73	4853.96		519.16	620.708
107	1	22.8571	0	0	16369.4	30593.6			1422.93	1813.25
108	1	16.8571	0						498.216	792.703
109	1	22.4286	0	1	18394	20609	5154.79		1165.89	1620.95
110	1	20.1429	0	0	4069.51	22396.9	5583.83		760.97	1151.29
111	1	18.8571	0	1					685.444	1159.54
112	1	16.7143	0	0	2251.18	5790.1	3293.94		239.271	495.677
113	1	19.4286	0	0	2964.54	16061.6	6685.62		690.521	964.699
114	1	20.8571	0		706.388	19443.1	6882.36		959.621	1255.38
115	1	22.8571	0	0	17416	26769.8	5663.8		1465.45	1869.74
116	1	21.7143	0	1	14794.8	18454.3	5220.8		1108.13	1564.46
117	1	22.2857	0	1	19997.2	39981.1	7579.87		1806.27	1957.96
118	1	22.4286	0	0					1413.41	1763.75
119	1	24.2857	0	1	25558.2	44825.5	8048.89		2633.25	2718.93
120	1	18	0	1					515.352	748.911
121	1	20.7143	0	0	2047.45	24345.3	7015.01		1052.28	1455.93
122	1	23.4286	0	1					1988.42	2018.89
123	1	23.5714	0	1	18634.6	33202.8	5216.99		1958.59	2134.4
124	1	23.8571	0	0	18933.5	32312.3	6244.52		1579.69	1883.07
125	1	22.5714	0		17534.7	25753	5574.94		1362.64	1660.93
126	1	19.7143	0	1	2823.01	10837	3797.87		639.113	1090.36
127	1	23	0	0	20119	32029.3	6833.49		1589.21	2049.98
128	1	23.1429	0	0					1650.14	2049.98
129	1	22.7143	0	1					1722.5	1620.95
130	1	21.5714	0	1	2989.93	35781.4	10479		1294.09	1365.18
131	1	20.8571	0	1	1417.85	22211.6	6777.01		886	943.755
132	1	21.7143	0		22499.7	15946.1	7353.29		1363.91	1430.55
133	1	20.2857	0	0					1231.26	1438.16
134	1	21	0	1					851.727	1458.47
135	1	23.5714	0	1	22337.2	22610.1	13291.3		1872.91	2037.29
136	1	24.1429	0	1					1679.34	1507.34
137	1	17	0						323.047	403.016
138	1	32.8571	1	1	82333.2	120181	18294.4	978.027	10123.6	4885.69
138	2	36.8571	1	1	112523	153888	22794.8	1281.4	14693.3	5991.29
139	1	28	1	1	44866.7	58505.2	10755.8	599.129	4244.67	3382.79
139	2	38	1	1	94924.5	147343	23921.4	1416.58	16211.4	5778.04
140	1	36.4286	1	0	85898.2	130029	20474.5	1351.85	13362.3	4947.25
141	1	34.8571	1	0	93838.5	148097	21074.9	1227.45	12927	5468.32
142	1	25.2857	1	0	29377	48062.3	8727.35	606.745	2834.44	2411.75
142	2	33.4286	1	0	69472.3	114515	18452.4	1229.99	11790.3	4869.19
143	1	33.8571	1	1	64004	105495	17329.7		10161.1	4359.55
144	1	18.7143	1	0					571.838	1063.71
144	2	32.4286	1	0	72298.5	109547	16752.1	1002.14	9931.32	4431.9
145	1	20.7143	1	1	14535.9	15051.8	6134.72		1091.63	1238.88
145	2	31	1	1	69938.8	100853	15403.4	1040.86	9770.75	4435.71
146	1	19	1	1					611.187	999.606
146	2	31	1	1	55142.7	95221.5	14688.2		8856.82	4145.03
147	1	27.8571	1	0	34104	57172.4	11031.8		4117.11	2839.51
147	2	35.5714	1	0	68831.9	128352	18991.2		13068.5	5105.29
148	1	21.8571	1		16614.4	22156.3	5974.79		1445.78	1784.06
148	1	19.1429	1	0					366.205	920.907
149	1	19.5714	1	0					585.166	1130.35
150	1	26.7143	1	1	33572.8	55767.8	9787.25		3400.56	3073.07
150	2	33.2857	1	1	75056.7	114223	17588		11571.3	5333.13
151	1	21.2857	1		15935.9	13646.7	6511.08		1064.98	1183.66
152	1	38.2857	1	0	109865	132621	23760.8		17088.5	5767.25
153	1	22.8571	1	1	21928.5	26564.8	6703.39		2070.93	1787.23
154	1	37	1	1	95292.6	158906	23713.2	1375.97	16028.6	6068.72
155	1	32.1429	1	1	87309	97771.6	18474.6		9429.93	5001.84
156	1	36	1	1	95516	116460	20595		12446.5	5392.79
157	1	32.1429	1		69641.1	98498.3	16309.1		9881.18	4407.78
158	1	35.8571	1	0	64309.9	122460	17537.2		12645.2	5357.25
159	1	29.5714	1	1	52766.5	82474.8	13630.2	872.672	6347.34	3503.38
159	2	38.4286	1	1		148374	24295.2		17139.9	5727.26
160	1	25.5714	1	1	32417.7	46353.1	9102.44	532.488	3219.05	2503.14
160	2	33.5714	1	1	70688.9	118860	18593.3	894.25	12690.2	5268.4
161	1	25.1429	1	0	24637.9	38602.5	7772.17		3054.03	2482.83
161	2	34.1429	1	0	66046.3	112720	18079.9	1017.38	11128.9	5303.3
162	1	27.1429	1	0	37017.1	55809.7	9735.21		3993.35	2911.87
163	1	26.5714	1	1	33369.7	32756	14039.5		3050.86	2336.22
163	2	34.4286	1	1	64268	103962	17692.1	1051.65	10347	4907.27
164	1	17	1	0					430.306	748.911
164	2	29	1	0	42834.5	63466.4	11418.4		5236.03	3584.62
165	1	17.8571	1	0					317.335	654.98
165	2	36.7143	1	0	83108.8	138202	21287.5	1407.06	14424.2	5694.9
166	1	32.4286	1	1	69319.3	98075	16464	1042.76	8394.78	4417.94
167	1	24.5714	1	1	24877.2	34965.9	8618.82	449.981	2320.35	2247.37
167	2	30.5714	1	1	54198.9	80374	13990	821.898	7899.74	4073.95
168	1	22.2857	1	0	17421.1	20040.3	6560.59		1331.54	1356.93
169	1	24.5714	1	0	27330.8	40478.6	8162.49		2284.81	2134.4
170	1	21.8571	1	0	20629.3	18181.4	7126.08		1197.62	1341.69
170	2	31.5714	1	0	58116.1	98273	15730.3	926.619	8890.46	4323.37
171	1	34.1429	1	0	83299.2	127953	20619.8	1298.54	11724.3	5243.65
172	1	28.4286	1	0	43394.3	64817.6	12198.4		5294.42	3479.9
172	2	36.5714	1	0	75928.8	132416	22628.5	1332.17	15192.1	5850.39
173	1	35.2857	1	0	71967.2	113619	18751.3	1074.5	11677.9	4972.01
174	1	33.7143	1	1	83127.8	135326	19228	1200.16	11011.5	5067.21
175	1	34	1	1	80237.6	118978	19693.2		10540	4862.21
176	1	27.1429	1	1	40604.9	60467.6	10664.4	628.324	5058.96	2985.49
177	1	36.5714	1	1	99651.5	124675	21439.8		14924.3	5984.31
178	1	25.4286	1	1	31250.5	48841	9190.03		2498.06	2673.87
178	2	34.7143	1	1	85443.8	149166	21251.3	1274.42	12978.4	5554.63
179	1	23.7143	1	1					1892.59	1809.44
179	2	33.2857	1	1	73217.5	127211	18216.3	1179.85	12371	4918.06
180	1	28.1429	1	0	36079.1	53509	10653.6		4385.57	3036.26
180	2	32.7143	1	0	54283.3	92781.8	14755.4	1045.94	8510.93	4255.46
181	1	20.1429	1	1	12478.3	13274.1	4836.82		967.872	1150.02
181	1	32.1429	1	0	66762.2	103441	15971.5	887.269	8282.45	4694.02
182	1	28.1429	1	0	42046.3	66933	11266.7	655.614	5005.01	3196.2
182	2	35.2857	1	0	65685.2	128754	19595.4	1215.39	11915.9	5063.4
183	1	25.7143	1	0	30976.4	53214.6	8542.03	619.438	3473.55	2769.07
183	2	37.2857	1	0	97074.7	167694	22726.9	1479.42	17059.9	6552.34
184	1	31	1	0	59323.3	89313.3	14841.1		7401.52	4047.29
185	1	31.8571	1	1	71389.6	104434	15953.1		7491.65	4020.64
186	1	28.1429	1	0	47307.1	67726.3	12199.6	720.351	5877.05	3246.34
187	1	29.2857	1	1	43823.3	75579.7	12994.2	903.77	4874.9	3302.19
188	1	26	1	1	36840.1	61173.3	10369.9		3300.92	2855.38
188	2	34.7143	1	1	109545	127134	21767.9	1292.19	13135.1	5249.36
189	1	33.8571	1	0	58066.6	96178.6	15908		9805.66	4693.39
190	1	21.1429	1	0					955.813	1353.75
190	2	26.8571	1	0	34307.1	58674	10336.2	700.041	4123.45	3125.75
191	1	27.8571	1	0	36647.8	57972.1	10303.9	769.855	4696.56	3194.93
191	2	35.8571	1	0	74736.2	131415	20810.2	1461.01	13094.5	5633.33
192	1	26.2857	1	0	28825.5	43542.8	7952.42	500.12	2908.06	2391.44
193	1	25.2857	1	0	24190.5	35533.9	8974.24		2295.6	1999.85
194	1	20.1429	1						809.205	778.74
194	2	31.4286	1		60668.8	101302	15853.4	856.805	9073.25	4357.01
195	1	33.2857	1	0	65803.9	111050	17224.3		9530.84	4603.26
196	1	34.1429	1	0	67233.8	126316	19595.4	1218.57	12816.5	5281.09
197	1	30.1429	1	1					4887.6	3352.96
198	1	23	1	0	21237.3	27109.3	7424.37		1676.8	2079.81
199	1	23	1	1	17446.5	29842.2	6288.31	338.914	1699.01	1768.19
199	2	36	1	1	86259.3	154549	20951.1		13495	5737.42
200	1	18.1429	1	1					434.749	687.348
