# Supplementary material for: Maternal psychological distress during the COVID-19 pandemic and structural changes of the human fetal brain
Source: Commun Med (Lond). 2022 May 26;2:47. doi: 10.1038/s43856-022-00111-w (PMC9135751; doi:10.1038/s43856-022-00111-w)
Supplement: Supplementary file 3 — Supplementary Data 2 [file 43856_2022_111_MOESM3_ESM.xlsx]

## Sheet: Sheet1
					Surface Area				Local Gyrification Index				Sulcal Depth
Pt	ScanID	Fetal_GA	Status (0: pre-pendemic, 1: pandemic)	Sex (0: Female, 1: Male)	Frontal	Parietal	Temporal	Occipital	Frontal	Parietal	Temporal	Occipital	Frontal	Parietal	Temporal	Occipital
1	1	31.2857	0	0	5613.1	3597.62	3760.13	1781.51	1.14263	1.19204	1.18426	1.03985	1.24689	2.35448	1.30636	0.470839
1	2	36.2857	0	0	6713.93	4017.85	4157.7	2232.08	1.22002	1.33471	1.3206	1.33453	1.42843	2.05698	1.75485	1.47813
2	1	29.8571	0		4532.03	2659.09	2850.13	1569.54	1.08902	1.17271	1.09306	1.13552	0.837899	1.23626	0.838617	0.826291
3	2	35.4286	0	1	7263.52	4204.98	4812.8	2891.67	1.23181	1.33308	1.37535	1.42832	1.31581	1.70485	1.7901	1.5352
4	1	28.5714	0	0	3596.1	2224.74	2495.4	1341.78	1.05784	1.10255	1.0843	1.0362	0.861723	1.16672	0.932541	0.416983
4	2	36.7143	0	0	7859.67	4893.82	5012.45	2424.78	1.40752	1.57499	1.49409	1.44268	2.01793	2.69825	2.26113	1.4273
5	2	36.1429	0	1	7651.86	4572.3	4714.65	2370.45	1.2604	1.44187	1.42216	1.34675	1.6923	2.74393	2.18194	1.47408
6	1	28.2857	0	1	3389.27	2018.98	2294.61	1288.12	1.03169	1.07365	1.06405	1.03661	0.602302	0.980009	1.0206	0.414067
7	1	31.8571	0	1	5869.07	3565.98	3379.84	2340.57	1.25441	1.41218	1.1989	1.27746	1.46814	2.22899	1.42728	1.25775
7	2	36.1429	0	1	8999	5253.65	5313.95	3204.46	1.55902	1.88364	1.74411	1.69184	2.50652	3.72048	2.83264	2.27638
8	2	34.7143	0	1	6671.81	4141.73	4389.12	2566.07	1.22926	1.31523	1.46455	1.36451	1.50897	1.96152	2.33488	1.47385
9	2	36.4286	0	1	8176.55	5234.05	5092.13	3049.94	1.34598	1.64538	1.40962	1.68488	1.74245	2.68098	1.96136	2.21516
10	1	26.4286	0	0	3303.11	2002.97	2354.84	1085.46	1.01016	1.01972	1.12892	1.00298	0.21697	0.288142	1.26289	0.0531817
10	2	37	0	0	9932.1	5644.78	5938.69	3051.1	1.46924	1.60772	1.53361	1.38655	2.04941	2.6523	2.20741	1.56065
11	1	28.5714	0	1	4200.04	2335.81	2469.15	1491.72	1.05698	1.1031	1.10473	1.08961	0.85569	0.961759	1.01919	0.505688
11	2	36.8571	0	1	8774.5	5055.5	5030.37	2902.45	1.42983	1.57199	1.4408	1.56467	2.22205	2.69454	2.16023	2.10656
12	2	36.5714	0	1	8748.1	6006.77	5646.94	3301.27	1.46568	1.77922	1.65595	1.76715	2.14021	3.0041	2.38768	2.47656
13	2	35.7143	0	0	7697.5	4487.03	5019.39	2489.73	1.35905	1.57411	1.53501	1.44218	2.04427	3.14662	2.58711	1.71841
14	1	29.7143	0	0	4543.09	2620.29	2801.09	1424.15	1.05973	1.12845	1.13845	1.0698	0.848621	1.49418	1.4776	0.585089
14	2	37	0	0	8447.47	5254.72	4855.51	3120.96	1.2883	1.48095	1.42924	1.46782	1.73224	2.51794	2.15075	1.65093
15	1	27.5714	0	1	3338.91	2199.38	2240.25	1322.94	1.02471	1.05687	1.05801	1.00938	0.568912	0.871577	0.785523	0.23908
15	2	37.2857	0	1	8154.56	5095.6	5930.94	3073.12	1.29376	1.4297	1.79401	1.35173	1.65849	2.28682	2.86871	1.28795
16	1	28.5714	0	1	4321.82	2480.95	2687.13	1536.57	1.05921	1.13534	1.11465	1.12777	0.722696	1.1037	0.91167	0.72417
17	2	37.8571	0	0	9247.32	6351.72	5891.31	2726.07	1.49315	1.86425	1.65185	1.70183	2.24531	3.42489	2.60552	2.58463
18	2	38.8571	0	0	9340.88	5792.91	5589.25	3116.5	1.35906	1.76931	1.56595	1.45627	1.93299	3.31315	2.32141	1.88069
19	1	27.8571	0	1	3556.75	2113.87	2419.82	1241.82	1.05907	1.0457	1.12324	1.01798	1.25371	1.17339	1.58109	0.270307
19	2	37	0	1	9733.21	6484.57	5739.91	3597.99	1.54997	1.94512	1.62248	1.7002	2.22704	3.45871	2.36334	2.05285
20	2	34.7143	0	1	6722.86	4359.19	4408.86	2570.24	1.25579	1.4708	1.46882	1.3518	1.59795	3.45447	2.73322	1.52534
21	1	28.2857	0	1	3877.97	2214.62	2457.62	1215.4	1.04988	1.0805	1.10487	1.0167	0.758174	0.970594	1.10094	0.26366
21	2	37.2857	0	1	9470.61	5553.85	5923.89	2953.93	1.52978	1.7822	1.65275	1.65001	2.23298	3.5884	2.56905	1.9534
22	2	35.4286	0	0	6752.04	4081.39	4349.94	2359.93	1.30873	1.40656	1.31305	1.33364	1.69146	2.16362	1.67887	1.38572
23	2	37	0	0	7382.52	4463.9	4902.83	2566.43	1.21801	1.33381	1.33401	1.30328	1.54359	1.71666	1.75382	1.28064
24	1	28.2857	0	1	4061.97	2219.83	2777.01	1275.29	1.0477	1.07487	1.11736	1.04736	0.915666	1.17958	1.17313	0.43089
24	2	34.2857	0	1	6976.3	4386.16	4925.3	2584.59	1.16802	1.34085	1.42435	1.29883	1.18316	1.91834	2.0637	1.21631
25	1	28.7143	0	0	3612.99	2014.38	2194.41	1369.45	1.05259	1.08184	1.05411	1.03846	0.608887	0.635448	0.782262	0.352375
25	2	36.7143	0	0	7156.62	4329.2	4542.69	2839.66	1.28071	1.4886	1.31083	1.4362	1.57581	2.34509	1.6716	1.72685
26	1	28.2857	0	1	4704.18	2237.4	2696.77	1405.41	1.0155	1.01637	1.05661	1.01192	0.274468	0.233833	0.352466	0.202027
26	2	34.7143	0	1	7726.37	4581.48	4680.92	2729.43	1.33079	1.54578	1.43803	1.42971	1.76312	2.63514	1.91439	1.52281
27	2	34.8571	0	0	7800.53	3970.84	4665.37	2724.17	1.30683	1.37306	1.34387	1.4129	1.65127	1.967	1.71855	1.67902
28	1	26.7143	0	0	3255.16	1755.11	1999.9	987.055	1.02423	1.03342	1.08068	1.01347	0.703922	0.733683	0.95518	0.265811
28	2	37	0	0	9179.31	5940.86	5808.97	3457.18	1.52776	1.86467	1.75929	1.84715	2.43279	3.55809	3.18992	2.6609
29	2	30	0	0	4944.47	3071.61	3028.06	1674.08	1.15231	1.23692	1.22593	1.09766	1.29911	1.77817	1.73257	0.804036
30	1	26.1429	0	1	2856.27	1613.68	2147.31	886.865	1.0123	1.02224	1.09404	1.00141	0.564633	0.499064	1.36874	0.119307
30	2	35.2857	0	1	7747.85	4970.7	5079.02	2934.44	1.37566	1.65738	1.44027	1.43457	1.80755	2.94528	2.14728	1.52663
31	1	27.7143	0	0	3892.02	2422.59	2516.15	1214.46	1.0576	1.09026	1.09774	1.04159	0.854431	0.979525	0.861181	0.332707
32	1	29.1429	0	1	4633.56	2542.68	2529.95	1459.15	1.10017	1.14514	1.09478	1.09732	1.14799	1.05134	0.96914	0.632202
32	2	35.7143	0	1	7721.74	4301.53	5046.9	2935.85	1.27414	1.47926	1.48648	1.48823	1.3913	2.36219	2.16241	1.52973
33	2	36.4286	0	0	8899.88	5223	5470.87	3151.06	1.35453	1.55812	1.60656	1.33605	1.90953	2.94517	2.79836	1.4291
34	1	29.2857	0	1	5035.99	2864.51	2987.1	1609.76	1.0984	1.16123	1.20067	1.0513	1.11501	1.35088	1.49512	0.432839
34	2	37.2857	0	1	9505.72	5653.19	5723.57	3092.26	1.35696	1.63608	1.67657	1.41298	1.85097	3.29849	2.91874	1.54563
35	1	27.7143	0	0	3607.8	2260.19	2501.1	1437.08	1.04123	1.08415	1.09606	1.04985	0.634473	1.027	1.01101	0.421059
35	2	35	0	0	7708.58	4633.98	4891.19	2756.95	1.39811	1.53785	1.46478	1.35403	2.08925	2.89617	2.57557	1.45256
36	1	34.2857	0	0	6653.25	3795.92	3898.57	2111.44	1.23321	1.24492	1.31122	1.09679	1.41534	1.41201	1.70066	0.616931
36	2	38.1429	0	0	8889.6	4927.56	5184.15	2692.15	1.45081	1.47734	1.50388	1.3767	2.35106	2.81596	2.6537	1.65543
37	1	28.1429	0	1	4107.92	2185.95	2617.7	1460.62	1.06172	1.07215	1.09086	1.04243	1.0834	0.777128	1.09689	0.39754
37	2	36.5714	0	1	8081.24	4724.21	5210.93	3120.42	1.26141	1.41139	1.42449	1.33292	1.44253	2.1191	1.84377	1.24871
38	2	35	0	1	7194.05	4635.97	4927.3	2781.86	1.19604	1.43985	1.49353	1.36048	1.37075	2.98948	2.34969	1.28095
39	2	35.4286	0	0	7422.16	4531.69	4852.5	3144.8	1.20794	1.39624	1.37333	1.4295	1.63081	2.07081	1.7513	1.69489
40	1	27.8571	0	0	3630.94	1945.52	2092.89	1195.3	1.03366	1.06954	1.05883	1.02171	0.658644	1.21116	0.972028	0.386717
40	2	35.8571	0	0	8499.56	4889.06	5368.82	2790.93	1.35807	1.65669	1.65895	1.50769	1.94874	3.21573	2.80293	1.81798
41	1	28.4286	0	1	4224.31	2261.12	2631.34	1353.89	1.03306	1.08178	1.07822	1.01828	0.555613	0.877844	1.11036	0.219623
42	1	27	0	1	3431.42	1853.96	2242.33	1015.18	1.04183	1.02127	1.08913	1.00294	1.05277	0.873189	1.41298	0.126622
42	2	35	0	1	6982.97	4526.86	4507.09	2575.86	1.20874	1.38599	1.34509	1.29769	1.35212	2.22238	1.91908	1.29055
43	2	35.1429	0	0	8083.37	4313.12	5058.48	2690.03	1.20721	1.34334	1.49142	1.27265	1.40179	1.91448	2.20843	1.10332
44	1	29.8571	0	0	4863.21	2652.68	2915.86	1427.93	1.11281	1.14174	1.13048	1.0507	1.11502	1.15858	1.13777	0.363055
44	2	38.4286	0	0	8469.62	5351.79	5641.54	3431.09	1.23168	1.508	1.56181	1.41502	1.29474	2.4183	2.00869	1.54512
45	1	28.2857	0	1	3973.68	2377.73	2539.82	1371.72	1.0547	1.07328	1.08389	1.03308	0.680687	0.815603	0.888291	0.384974
45	2	37.2857	0	1	8732.66	5170.43	5721.88	3376.33	1.28264	1.50892	1.6026	1.46032	1.5298	2.34107	2.37998	1.67506
46	1	27.4286	0	0	3408.29	2003.12	2315.15	1214.96	1.01662	1.05389	1.0551	1.02788	1.04024	0.698551	0.937786	0.300247
46	2	35	0	0	7410.32	4043.6	4894.5	2463.22	1.20606	1.28692	1.48116	1.27035	1.58892	2.1178	2.23529	1.30141
47	2	38.1429	0	0	8966.79	5607.13	5795.32	2960.55	1.38878	1.66754	1.70934	1.59264	1.99723	3.12986	2.7331	2.14983
48	1	28.1429	0	1	4106	2213.24	2639.56	1438.12	1.01829	1.08126	1.11317	1.03393	0.798542	1.09494	1.41008	0.345525
49	2	32	0	1	5218.88	3063.08	3341.26	1841.7	1.13711	1.27748	1.2113	1.10417	1.16176	1.96587	1.45626	0.696956
50	1	29.2857	0	1	4509.88	2414.18	2634.78	1666.89	1.06836	1.13992	1.13081	1.10699	0.821494	1.26524	1.36154	0.595581
50	2	38.2857	0	1	8920.67	5116.08	4700.22	2908.42	1.27128	1.3754	1.38864	1.34244	1.71172	2.49456	2.07978	1.52643
51	1	31.1429	0	1	5901.71	3257.37	3521.6	1899.4	1.1816	1.28213	1.25127	1.17283	1.31456	1.80408	1.61727	0.89803
52	1	36.1429	0	1	7462.27	4601.26	4786.2	2859.22	1.26677	1.45789	1.5309	1.42447	1.6007	2.57708	2.46523	1.56235
52	2	39.1429	0	1	9386.78	6164.03	5934.05	3303.55	1.51545	1.82564	1.64516	1.49876	2.17662	3.40026	2.53693	1.92962
53	1	30.1429	0	0	4205.12	2486.3	2674.8	1456.06	1.0944	1.13294	1.19707	1.09839	1.1199	1.47728	1.65013	0.627419
54	1	29.1429	0	0	4052.06	2102.15	2381.92	1505.11	1.04413	1.09841	1.07812	1.07334	0.698596	0.977089	0.899762	0.488199
54	2	37	0	0	8153.48	4263.01	4731.24	3035.38	1.35095	1.44761	1.37877	1.46965	1.9697	2.43944	1.89563	1.7253
55	2	33.7143	0	1	6836.22	4135.83	4538.79	2496.33	1.23848	1.32607	1.31989	1.2587	1.42841	1.64138	1.54606	1.01948
56	2	37.7143	0	1	10025.2	5847.13	6181.03	3538.55	1.40833	1.71839	1.54874	1.4695	1.9577	2.83382	2.19356	1.6114
57	1	33.7143	0	0	6834.22	4302.3	4529.82	2479.73	1.29137	1.45998	1.38427	1.32689	1.60235	2.27907	1.96291	1.19794
58	2	37.7143	0	1	8950.83	5299.47	5858.82	3395.13	1.35056	1.58951	1.60698	1.59857	1.83106	2.98183	2.57199	2.02544
59	1	30.7143	0	0	4837.7	2920.33	3082.45	1826.4	1.10117	1.16779	1.2239	1.07556	1.26399	1.56307	1.81071	0.546802
59	2	36.7143	0	0	7586.5	5313.82	5465.82	3047.89	1.23511	1.55846	1.73596	1.42521	1.52657	2.95851	2.85578	1.4409
60	1	27.4286	0	1	3565.68	1982.04	2280.66	984.783	1.02502	1.06629	1.06116	1.00928	0.798695	0.81022	1.03872	0.15234
60	2	35.2857	0	1	8110.39	4873.61	5132.15	2387.53	1.35481	1.52999	1.46567	1.37291	1.81061	2.448	2.09863	1.4379
61	1	38	0	1	8084.83	4897.1	5406.45	3229.18	1.22181	1.30418	1.42527	1.24864	1.3522	1.92581	2.00725	1.29943
62	1	28.5714	0	1	4567.66	2384.12	3038.74	1669.68	1.04514	1.10983	1.13468	1.08037	0.564535	1.04989	1.40623	0.553813
62	2	34.2857	0	1	8320.78	4789	5501.48	3165.22	1.33661	1.57126	1.63988	1.43506	1.70521	2.80794	2.84746	1.62188
63	2	32.1429	0	1	5361.12	3227.03	3399.18	1852.82	1.12955	1.2263	1.22567	1.17079	1.19082	1.41587	1.36728	0.822024
64	1	27.8571	0	1	3231.69	2150.21	2441.67	1367.07	1.08838	1.05581	1.12656	1.13195	1.27622	1.17622	1.41074	0.472752
65	2	38.5714	0	0	8956.81	5701.75	6692.21	3319.13	1.44874	1.83196	1.87812	1.62905	2.37471	3.64926	3.09567	2.33699
66	1	28.2857	0	0	4750.42	2876.57	2186.18	1203.79	1.0831	1.0993	1.19735	1.14135	0.879828	1.03099	1.33962	0.620205
66	2	34	0	0	8120.78	4968.57	4884.94	2924.53	1.23306	1.45812	1.42449	1.43317	1.33116	2.11469	1.88862	1.45726
67	1	31.2857	0	0	5912.39	3196.27	3325.99	1918.28	1.20104	1.22122	1.21885	1.15974	1.78421	1.8534	1.65283	0.725746
68	2	38.1429	0	0	7992.56	5453.14	5042.55	2626.63	1.45584	1.72144	1.57808	1.52095	2.12128	2.93581	2.68209	2.11734
69	2	36.5714	0	0	9503.85	5379.73	5372.94	2978.69	1.60851	1.75331	1.55602	1.65657	2.54149	3.10277	2.47243	2.28637
70	1	24.4286	0	1	2964.54	1629.46	1939.63	828.808	1.04285	1.01853	1.12634	1.00523	1.31008	0.887706	1.37088	0.102075
71	1	28.2857	0	0	3701.35	2161.09	2395.43	1164.57	1.04336	1.06729	1.08105	1.02081	0.831314	1.02082	1.4107	0.302725
72	1	28.1429	0	1	3831.26	2204.52	2087.13	1157.72	1.04365	1.06878	1.10132	1.0528	1.17733	1.51558	1.40453	0.628346
72	2	33	0	1	5650.85	3540.84	3653.09	1908.9	1.13531	1.25746	1.2296	1.15794	0.922745	1.56413	1.35655	0.842731
73	1	27	0	1	4184.91	2158.36	2638.93	1119.8	1.06631	1.05282	1.10754	1.03598	1.20667	0.661955	1.07164	0.271999
74	2	33.2857	0	1	7301.7	4285.35	4147.59	2031.52	1.28806	1.39604	1.37964	1.27657	1.79321	2.43713	2.12452	1.15202
75	1	26	0	0	3737.32	2045.61	2196.54	1003.31	1.02557	1.0642	1.1195	1.02194	1.07218	1.36382	1.24734	0.442186
75	2	33.7143	0	0	7488.4	3862.99	4351.25	2425.23	1.23552	1.48865	1.45122	1.36472	1.76189	2.74866	2.17953	1.4702
76	1	28.7143	0	1	4037.34	2119.93	2406.69	1245.85	1.04357	1.07881	1.11734	1.04587	0.87062	1.08731	1.34834	0.492524
76	2	36.7143	0	1	8539.03	5049.76	4724.98	3130.6	1.47291	1.52608	1.47889	1.48294	2.29109	2.77885	2.37901	1.88435
77	1	29.7143	0	1	5309.01	2708.85	3084.26	1841.52	1.10568	1.16713	1.19004	1.11817	0.98234	1.3906	1.3202	0.771674
78	1	25.5714	0	0	2792.62	1470.92	1910.7	811.359	1.05231	1.01496	1.08026	1.00652	1.09542	0.389083	1.13297	0.131647
78	2	32.7143	0	0	5828.77	3690.92	3579.18	2642.35	1.20379	1.35525	1.35174	1.36151	1.42975	2.1779	2.27631	1.64905
79	1	27.4286	0	0	2843.22	1678.54	1867.56	1008.9	1.02019	1.03334	1.07241	1.00551	0.591883	0.92517	0.997667	0.305778
80	1	30.2857	0	1	4987.82	2937.76	2920.21	1726.8	1.13589	1.19931	1.20501	1.13816	1.22434	1.68418	1.49884	0.732473
80	2	36	0	1	8143.66	4992.42	5453.92	2789.69	1.46192	1.66704	1.57216	1.6015	2.15378	3.27724	2.58897	2.37879
81	1	26	0	0	2942.56	1776.6	2033.6	909.135	1.01437	1.02385	1.04675	1.00909	0.550537	0.469072	0.688672	0.13072
81	2	36	0	0	7030.39	4917.55	5029.97	2541.37	1.40793	1.60623	1.48212	1.55257	1.96649	2.77859	2.1338	1.82813
82	1	29.2857	0	1	4844.09	2543.31	2827.19	1511.41	1.08527	1.1328	1.15418	1.04535	1.14826	1.4514	1.43476	0.459959
82	2	37.2857	0	1	8281.57	5385.11	5214.68	2694.29	1.22361	1.40459	1.42075	1.37522	1.34757	2.03575	1.76381	1.41711
83	2	38.5714	0	0	7444.98	5043.26	4988.31	2861.47	1.24655	1.46356	1.56703	1.30453	1.64603	2.72557	2.9419	1.43671
84	2	36.1429	0	1	7451.07	4558.69	4750.62	3071.6	1.25345	1.36553	1.37594	1.53057	1.91679	2.28453	2.17628	2.30913
85	1	29.1429	0	1	5083.45	2731.24	3093.42	1421.8	1.13068	1.19167	1.13005	1.06724	1.16968	1.2187	1.23681	0.360653
85	2	37.1429	0	1	8857.48	5478.43	5532.18	3188.62	1.35638	1.54694	1.49533	1.38804	1.96863	2.53302	2.31721	1.60776
86	1	24.7143	0	0	2984.49	1195.03	1880.47	508.319	1.03928	1.0443	1.11142	1.00208	1.33581	0.958952	1.29827	0.0574105
87	1	26.5714	0	1	3881.05	1780.98	2133.09	806.48	1.04164	1.04151	1.05411	1.00343	1.43981	1.12432	1.10993	0.138965
88	2	35	0	1	8046.06	5307.49	4963.08	2695.83	1.46282	1.63325	1.45856	1.32616	2.1171	2.86401	2.27957	1.75611
89	2	34.8571	0	1	6637.93	4242.01	3792.37	1998.59	1.30349	1.50044	1.35911	1.23316	1.81625	2.72737	2.12824	1.1884
90	1	28.1429	0	1	3467.69	1960.88	2144.28	981.026	1.04189	1.0337	1.05494	1.00367	1.20034	0.830141	1.09411	0.176113
90	2	33	0	1	5374.28	3290.96	3562.31	1754.5	1.15479	1.27847	1.26648	1.17598	1.26525	1.93659	1.66016	0.946407
91	2	34.5714	0	0	7360.63	4084.49	4658.43	2647.53	1.27046	1.39705	1.35186	1.45389	1.44451	1.93465	1.73369	1.59891
92	1	29.8571	0	0	5050.26	2917.14	3105.6	1632.62	1.13041	1.20103	1.14571	1.14044	1.71431	2.2506	1.26236	0.945916
92	2	34.8571	0	0	7499.78	4494.11	4396.58	2354.64	1.37045	1.57034	1.33116	1.41815	1.90688	2.89763	1.88993	1.87373
93	1	28.5714	0	0	4057.76	2235.22	2763.2	1290.33	1.03836	1.07318	1.09268	1.04397	0.496186	0.69936	1.26496	0.351966
93	2	35.8571	0	0	8652.61	5278.36	5697.81	2765.7	1.56266	1.86384	1.63345	1.46598	2.49228	3.61645	2.7931	1.79954
94	1	29.4286	0	0	4805.82	2604.48	2846.98	1373.38	1.11012	1.1326	1.21704	1.0315	1.51286	1.61028	1.69261	0.411764
94	2	36.5714	0	0	8955.16	5141.7	5408.06	2596.45	1.3759	1.47733	1.39361	1.27011	1.87091	2.47268	1.81073	1.59
95	1	25.8571	0	1	2780.12	1454.69	1799.82	658.151	1.06632	1.01485	1.07813	0.995238	1.35912	0.588592	1.31564	0.246557
95	2	37	0	1	7996.98	5460.02	5027.96	2293.12	1.4881	1.7033	1.4667	1.53686	2.09337	2.81598	1.98638	1.77628
96	1	30.1429	0	1	4641.13	2656.94	2858.73	1331.12	1.09559	1.1426	1.12547	1.04769	1.04381	1.49588	1.40083	0.419714
97	2	36.7143	0	1	8088.74	4087.3	4508.36	2464.72	1.34675	1.42073	1.35504	1.39947	1.88957	2.60931	1.73327	1.70137
98	2	35.4286	0	1	7760.13	4362.23	4751.66	2997.51	1.38382	1.59953	1.50441	1.39343	2.10433	3.31771	2.3074	2.36597
99	1	30.1429	0	0	4564.84	3014.66	3099.64	1462.08	1.10069	1.1372	1.15156	1.09258	1.04511	1.17979	1.22621	0.487864
100	1	31.8571	0	1	6657.84	3692.97	3811.71	2556.67	1.2932	1.44655	1.38519	1.36491	1.86532	2.63775	2.03202	1.69511
101	1	27.2857	0	0	4088.49	2067.72	2643.94	1129.95	1.05042	1.06188	1.07273	1.0158	0.776583	0.945674	0.811804	0.701583
101	2	31.5714	0	0	5368.38	3502.41	3483.23	2074.19	1.19749	1.29278	1.24793	1.18446	1.20584	1.87901	1.48492	0.917184
102	2	33.7143	0		6695.87	3902.2	3686.3	2475.97	1.30096	1.45998	1.40242	1.36508	1.70768	2.6287	2.28414	1.74759
103	1	30.7143	0	1	5553.15	3227.61	3497.73	2064.88	1.17213	1.30897	1.23318	1.24073	1.2213	2.09818	1.58056	1.10393
104	1	32.8571	1	1	6835.83	4110.47	4015.09	2065.83	1.23817	1.37268	1.3991	1.20636	1.73069	2.45967	2.25723	0.977893
105	2	36.8571	1	1	8634.5	5382.15	5173.53	2795.28	1.33219	1.58751	1.60723	1.40993	1.87037	2.89687	2.60927	1.69704
106	1	28	1	1	3721.38	2202.32	2296.41	1162.41	1.05822	1.03947	1.07955	1.01714	1.01625	1.09578	1.15633	0.317363
106	2	38	1	1	7084	4100.71	4504.16	2883.59	1.18031	1.28788	1.34273	1.54557	1.50001	2.25887	1.95826	2.16767
107	1	36.4286	1	0	7032.87	4246.58	4688.56	2275.82	1.2092	1.37904	1.41358	1.29266	1.42886	2.44715	2.1524	1.53491
108	1	34.8571	1	0	7926.86	5030.78	4718.35	2859.66	1.31068	1.58369	1.47821	1.38132	1.74894	2.78833	2.32016	1.45828
109	2	33.4286	1	0	6807.55	3209.86	3874.02	2192.45	1.2189	1.24322	1.30135	1.25004	1.77878	2.08682	1.98668	1.13345
110	1	33.8571	1	1	5495.1	2954.47	3404.11	1662.8	1.1099	1.13953	1.14206	1.17099	1.14023	1.55459	1.47635	1.03691
111	2	32.4286	1	0	6073.35	3875.68	3720.83	2147.71	1.22583	1.3675	1.2977	1.24686	1.7222	2.3631	1.78025	1.15294
112	2	31	1	1	5545.05	3281.49	3544.7	1916.13	1.16643	1.25427	1.21616	1.15874	1.24426	1.7329	1.61671	0.795688
113	2	31	1	1	5122.55	3027.03	3125.52	2029.88	1.12579	1.20685	1.20872	1.13419	1.32999	1.71812	1.45634	0.672381
114	1	27.8571	1	0	3638.05	1764.76	2191.71	995.561	1.05416	1.05551	1.1011	1.0314	1.20798	0.999772	1.32073	0.384425
114	2	35.5714	1	0	6393.74	3573.2	3858.93	2558.41	1.12956	1.23153	1.36768	1.3762	1.48085	2.20375	2.26368	1.70018
115	1	26.7143	1	1	3452.28	1668.58	2156.23	801.78	1.06791	1.03129	1.09788	1.01031	0.923946	0.726141	1.30227	0.244369
116	1	38.2857	1	0	6235.35	3802.28	3984.06	2157.63	1.17176	1.19489	1.39925	1.27441	1.44646	2.00097	1.99783	1.77273
117	1	37	1	1	7906.27	4335.8	4781.53	2447.61	1.20405	1.33614	1.37216	1.43616	1.43916	2.22947	2.04838	1.7704
118	1	32.1429	1	1	5857.01	3125.05	3337.72	1340.65	1.12968	1.1973	1.20086	1.14771	1.02246	1.31021	1.43186	1.08837
119	1	36	1	1	7894.13	3788.12	4194.84	2608.98	1.3417	1.50936	1.4439	1.44136	1.95824	2.72615	2.34326	1.85492
120	1	29.5714	1	1	4467.63	2468.1	2654.33	1514.08	1.0607	1.1098	1.14322	1.07177	0.890717	1.29697	1.34784	0.521578
120	2	38.4286	1	1	9118.37	5259.16	4850.96	3351.57	1.41759	1.61435	1.43466	1.50258	1.99514	2.91675	1.77261	1.87527
121	2	33.5714	1	1	6604.9	3510.68	3728.4	2036.32	1.16215	1.25233	1.2435	1.21134	1.33179	1.99818	1.5062	1.00175
122	2	34.1429	1	0	5907.18	3367.13	3653.03	1982.96	1.12812	1.22088	1.33789	1.21745	1.15661	1.77762	2.22565	1.27102
123	2	34.4286	1	1	5213.37	3289.22	3475.55	1721.32	1.12508	1.18524	1.20788	1.10399	1.51666	2.28889	1.89591	0.753279
124	2	29	1	0	3506.94	2103.53	2306.71	1361.79	1.07621	1.05547	1.07094	1.03915	0.961396	0.91538	1.02849	0.394164
125	2	36.7143	1	0	6592.18	3877.37	4061.4	2067.58	1.12134	1.2218	1.30532	1.24255	1.25385	2.01398	1.82196	1.34778
126	1	32.4286	1	1	5958.06	3332.25	3412.07	1858.35	1.19294	1.22868	1.25772	1.15533	1.60441	2.15624	1.83609	0.986129
127	2	30.5714	1	1	4545.74	2527.45	2691.29	1482.08	1.06478	1.09877	1.15516	1.04	0.974529	1.23713	1.42096	0.440141
128	2	31.5714	1	0	5458.32	2920.33	3222.56	1784.21	1.11188	1.14423	1.24069	1.13388	1.35709	1.54746	1.96771	0.694068
129	1	34.1429	1	0	6315.75	3987.75	4340.08	2204.61	1.14487	1.27507	1.30741	1.22123	1.27306	2.36684	1.79539	1.16076
130	1	28.4286	1	0	4091.94	2243.16	2298.49	1157.36	1.09406	1.09758	1.10146	1.0051	1.30187	1.52807	1.32159	0.298403
130	2	36.5714	1	0	7318.35	3692.02	4032.57	2269.68	1.2493	1.25405	1.28655	1.17646	1.5791	1.87175	1.69324	1.03125
131	1	35.2857	1	0	5811.21	3035.73	3516.25	2252.09	1.10619	1.14968	1.25352	1.15911	1.41871	1.41051	1.78862	1.12524
132	1	33.7143	1	1	6948.84	4020.2	4380.96	2432.56	1.18211	1.34958	1.37358	1.26087	1.46976	2.20135	2.05559	1.19524
133	1	34	1	1	6316.12	3346.51	3806.37	2015.48	1.15661	1.22046	1.23505	1.2086	1.32958	1.71716	1.55836	1.13997
134	1	36.5714	1	1	7716.41	4714.89	4673.32	2161.59	1.35196	1.58886	1.46539	1.43348	1.89007	2.78749	2.34552	1.74449
135	2	34.7143	1	1	7112.24	4556.56	4405.68	2694.35	1.17391	1.43735	1.39352	1.40722	1.19272	2.60366	2.08845	1.89136
136	2	33.2857	1	1	6636.17	3599.62	3865.46	2294.29	1.17166	1.26127	1.34395	1.29265	1.47998	1.867	2.00888	1.2431
137	1	28.1429	1	0	3600.63	1704.6	2170.92	915.964	1.0828	1.02861	1.0572	1.01088	1.40433	1.18376	1.28006	0.157152
137	2	32.7143	1	0	5383.22	3002.69	3235.75	1667.43	1.20257	1.14746	1.23991	1.14208	1.97424	2.15408	2.09132	0.840827
138	1	32.1429	1	0	5827.28	3176.01	3372.23	2144.65	1.13932	1.24539	1.2399	1.16012	1.10454	2.02882	1.83893	1.01329
139	1	28.1429	1	0	3815.17	2083.14	2384.32	1247.83	1.04255	1.08727	1.10823	1.03823	0.815073	1.2618	1.44474	0.450013
139	2	35.2857	1	0	6642	3815.12	3980.31	2284.99	1.16084	1.28121	1.31017	1.23518	1.20867	2.1571	1.97475	1.11861
140	1	25.7143	1	0	3210.52	1769.33	2048.95	872.627	1.06466	1.00982	1.06431	0.995522	1.04321	0.591488	1.12645	0.115253
140	2	37.2857	1	0	7421.75	4366.54	4453.15	2478.93	1.12752	1.22613	1.30674	1.19676	1.07127	1.70317	1.97915	1.18231
141	1	31	1	0	5703.37	3206.11	3163.41	1649.14	1.20449	1.26723	1.30841	1.13022	1.66693	2.29832	2.11559	0.877869
142	1	31.8571	1	1	6358.88	3479.3	3876.66	2285.76	1.23472	1.36671	1.3645	1.32259	1.63815	2.35398	2.34742	1.46003
143	1	29.2857	1	1	4210.82	2283.97	2733.85	1469.76	1.05168	1.12926	1.12313	1.05681	0.868588	1.61572	1.37747	0.560275
144	1	26	1	1	3866.01	2038.21	2353.89	932.89	1.07372	1.03572	1.18761	1.00994	1.41418	0.990592	1.45423	0.212543
144	2	34.7143	1	1	7682.41	4448.75	4345.19	2241.5	1.26535	1.4909	1.39501	1.39003	1.79515	2.68705	2.00812	1.43396
145	1	33.8571	1	0	5494.98	2657.64	3163.03	1863.54	1.09498	1.15156	1.26042	1.14213	1.03813	1.79741	1.92442	1.14513
146	2	26.8571	1	0	3394.94	1773.9	2146.22	1134.21	1.01556	1.04869	1.05905	1.02014	0.606702	0.883456	1.00838	0.330865
147	1	27.8571	1	0	3223.08	1911.39	2125.86	974.852	1.03863	1.02649	1.06199	1.00679	0.770199	0.750294	1.1126	0.0984036
147	2	35.8571	1	0	6546.15	3751.73	4119.56	1838.13	1.13057	1.20974	1.28504	1.25473	1.45377	2.0594	1.96263	1.35823
148	1	33.2857	1	0	5818.36	2803.61	3533.72	1814.34	1.08036	1.10488	1.18682	1.14281	0.970711	1.46856	1.54212	1.12384
149	1	34.1429	1	0	5816.06	3385.61	3728.32	1771.67	1.07476	1.12516	1.16956	1.16269	0.828349	1.3827	1.23302	0.910627
150	2	36	1	1	7384.4	4591.27	4454.31	2665.41	1.21341	1.36906	1.32788	1.28412	1.30792	2.11959	1.91017	1.27988
